# Supplementary material for: A Longitudinal Exploratory Study of SARS-CoV-2 Antibody Dynamics in Young Adults in Bogotá: Lessons from Natural Infection and Post-Vaccination Memory
Source: Biomedicines. 2026 Apr 8;14(4):849. doi: 10.3390/biomedicines14040849 (PMC13113533; doi:10.3390/biomedicines14040849)
Supplement: Supplementary file 1 [file biomedicines-14-00849-s001.zip]

Archive with 1 entries (1 files):
- biomedicines-4200777-supplementary.pdf
